# Supplementary material for: Efficacy of Xpert in tuberculosis diagnosis based on various specimens: a systematic review and meta-analysis
Source: Front Cell Infect Microbiol. 2023 May 2;13:1149741. doi: 10.3389/fcimb.2023.1149741 (PMC10185844; doi:10.3389/fcimb.2023.1149741)
Supplement: Supplementary Table 1 — Essential information of included studies. [file Table_1.xlsx]

## Sheet: Sheet1
Author	Year	Sample	Diseases	TP	FP	FN	TN	Ref
Parigi	2021	CSF	MTB	89	79	11	821	16
Parigi	2021	Pleural fluid	Pleural TB	75	117	25	783	16
Parigi	2021	lymph node fluid	lymphadenitis	89	79	11	821	16
Liu	2021	stool	PTB	40	2	25	59	17
Solanki	2020	Biopsy	Spinal TB	62	0	6	92	28
Yu	2020	Biopsy	Spinal TB	38	2	21	45	21
Zhou	2020	Biopsy	Pulmonary TB	46	33	15	63	20
Shao	2020	CSF	Tuberculous meningitis	28	0	2	54	30
Donovan	2020	CSF	Extrapulmonary TB	21	0	32	49	32
Pierre-Louis	2020	Gastric lavage	Pulmonary TB	18	10	12	147	15
Sharma	2020	Gastric lavage	Pulmonary TB	34	0	1	175	29
Sun	2020	Gastric lavage	Pulmonary TB	78	1	6	217	26
Wang	2020	Pleural fluid	Pulmonary TB	92	1	43	156	24
Phetsuksiri	2020	Sputum	Pulmonary TB	109	24	0	71	31
Phetsuksiri	2020	Sputum	Pulmonary TB	133	0	20	51	31
Ssengooba	2020	Sputum	Pulmonary TB	16	2	20	315	27
Tiamiyu	2020	Sputum	Pulmonary TB	21	0	1	115	25
Xia	2020	Sputum	Pulmonary TB	32	12	16	85	23
Allahyartorkaman	2019	BALF	Pulmonary TB	3	6	0	327	45
Fakey	2019	BALF	Pulmonary TB	14	1	5	78	42
Sun	2019	BALF	Pulmonary TB	65	3	28	125	37
Allahyartorkaman	2019	Biopsy	Extrapulmonary TB	13	16	5	119	45
Allahyartorkaman	2019	Biopsy	Pulmonary TB	1	0	0	29	45
Dahale	2019	Biopsy	Peritoneal TB	9	8	0	19	43
Allahyartorkaman	2019	Blood	Extrapulmonary TB	0	0	0	13	45
Allahyartorkaman	2019	CSF	Extrapulmonary TB	2	1	0	39	45
Wang	2019	CSF	Extrapulmonary TB(MTB)	8	0	35	17	34
Zhang	2019	CSF	Extrapulmonary TB	4	0	11	6	40
Allahyartorkaman	2019	Gastric lavage	Extrapulmonary TB	4	1	1	103	45
Piersimoni	2019	Multiple samples	Unclassified TB	147	0	46	166	39
Wang	2019	Multiple samples	Unclassified TB	135	83	133	338	34
Wu	2019	Multiple samples	Unclassified TB	68	1	132	24	33
Akhter	2019	Pleural biopysis	Pleural TB	70	0	64	64	46
Allahyartorkaman	2019	Pleural fluid	Extrapulmonary TB	7	4	4	153	45
Allahyartorkaman	2019	Sputum	Pulmonary TB	175	19	8	626	45
Creswell	2019	Sputum	Pulmonary TB	121	40	0	766	44
Yeong	2019	Sputum	Pulmonary TB	8	0	1	47	22
Zhou	2019	Synovial fluid	Joint TB	29	1	10	33	19
Allahyartorkaman	2019	Urine	Extrapulmonary TB	2	1	0	40	45
Li	2018	BALF	Pulmonary TB	101	7	0	150	54
Lu	2018	BALF	Pulmonary TB	49	15	11	163	53
Perez-Risco	2018	Biopsy	Joint TB	14	0	3	23	50
Khan	2018	Bone marrow	Extrapulmonary TB	3	9	3	30	55
Bahr	2018	CSF	Tuberculous meningitis	21	0	1	107	61
Cresswell	2018	CSF	Tuberculous meningitis	17	17	22	62	58
K	2018	Gastric lavage	Pulmonary TB	16	20	0	195	52
Tadesse	2018	Multiple samples	Unclassified TB	230	3	77	148	36
Christopher	2018	Pleural fluid	Pleural TB	9	0	56	65	59
Li	2018	Pleural fluid	Pleural TB	6	0	39	25	54
Sharma	2018	Pleural fluid	Pleural TB	5	0	2	30	47
Galal	2018	Pleural fluid	Pulmonary TB	1	0	45	12	41
Castro	2018	Sputum	Pulmonary TB	22	0	2	63	60
Kasa	2018	Sputum	Pulmonary TB	13	13	0	67	56
Li	2018	Sputum	Pulmonary TB	83	0	8	167	54
Pereira	2018	Sputum	Pulmonary TB	78	33	0	301	51
Rahman	2018	Stool	Pulmonary TB	96	0	6	50	49
Khan	2018	Synovial fluid	Joint TB	6	0	1	6	55
Samuel	2018	Urine	Urinary TB	38	0	17	45	48
Rufai	2017	Ascitic fluid	Peritoneal TB	12	0	5	50	68
Ullah	2017	Ascitic fluid	Extrapulmonary TB	4	0	4	48	65
Ullah	2017	BALF	Pulmonary TB	32	8	6	42	65
Arockiaraj	2017	Biopsy	Spinal TB	99	82	13	144	78
Jin	2017	Biopsy	Spinal TB	63	18	0	28	73
Massi MN	2017	Biopsy	Spinal TB	22	40	0	8	70
Tang	2017	Biopsy	Spinal TB	96	57	3	67	67
Ullah	2017	Biopsy	Extrapulmonary TB	36	0	4	14	65
Yang	2017	Biopsy	Tuberculous lymphadenitis	75	0	28	49	63
Ullah	2017	CSF	Extrapulmonary TB	2	2	4	22	65
Aslam	2017	Gastric lavage	Pulmonary TB	181	40	0	46	77
Hasan	2017	Gastric lavage	Pulmonary TB	9	2	0	37	74
Lu	2017	Gastric lavage	Pulmonary TB	25	40	0	62	73
Walters	2017	Gastric lavage	Pulmonary TB	18	3	15	226	64
Yu	2017	Peiricardium	Tuberculous pericarditis	15	0	2	10	62
Ullah	2017	Pericardial fluid	Extrapulmonary TB	4	0	0	12	65
Che	2017	Pleural fluid	Unclassified TB	12	0	48	18	76
Chikaonda	2017	Sputum	Pulmonary TB	181	4	17	146	75
Chikaonda	2017	Sputum	Pulmonary TB	127	58	2	161	75
Kawkitinarong	2017	Sputum	Pulmonary TB	508	8	23	125	72
Meyer	2017	Sputum	Pulmonary TB	207	68	183	1324	69
Tang	2017	Sputum	Pulmonary TB	68	15	13	129	66
Hasan	2017	Stool	Extrapulmonary TB	11	0	1	37	74
Sauzullo	2016	Ascitic fluid	Extrapulmonary TB	1	1	0	6	79
Agrawal	2016	BALF	Pulmonary TB	22	8	5	114	89
Jo	2016	BALF	Pulmonary TB	58	16	6	50	83
Sauzullo	2016	BALF	Pulmonary TB	5	5	0	64	79
Bholla	2016	Biopsy	Tuberculous lymphadenitis	11	3	8	40	87
Dhooria	2016	Biopsy	Tuberculous lymphadenitis	26	2	27	92	85
Held	2016	Biopsy	Extrapulmonary TB	17	0	5	86	84
Sauzullo	2016	Biopsy	Extrapulmonary TB	1	0	0	6	79
Mazzola	2016	Gastric lavage	Pulmonary TB	51	4	0	301	81
Sauzullo	2016	Gastric lavage	Extrapulmonary TB	1	0	0	0	79
Marcy	2016	Multiple samples	Pulmonary TB	13	5	3	158	82
Sauzullo	2016	Multiple samples	Unclassified TB	58	0	0	354	79
Sauzullo	2016	Multiple samples	Unclassified TB	37	21	0	354	79
Agrawal	2016	Sputum	Pulmonary TB	33	9	5	123	89
Agrawal	2016	Sputum	Pulmonary TB	11	1	0	9	89
Bajrami	2016	Sputum	Pulmonary TB	28	6	2	80	88
Chew	2016	Sputum	Pulmonary TB	16	18	0	6	86
Reechaipichitkul	2016	Sputum	Pulmonary TB	26	0	6	119	80
Sauzullo	2016	Sputum	Pulmonary TB	26	11	0	149	79
Sauzullo	2016	Synovial fluid	Extrapulmonary TB	1	0	0	4	79
Sauzullo	2016	Urine	Extrapulmonary TB	1	4	0	80	79
Solomons	2015	CSF	Tuberculous meningitis	5	0	8	46	90
Singh	2015	Gastric lavage	Pulmonary TB	52	19	25	164	91
Coleman	2015	Pleural fluid	Unclassified TB	9	0	4	18	96
Liu	2015	Pleural fluid	Extrapulmonary TB	24	1	31	70	93
Rufai	2015	Pleural fluid	Pleural TB	23	0	19	119	92
Gu	2015	Synovial fluid	Joint TB	24	17	0	19	95
Kim	2015	Synovial fluid	Joint TB	3	0	0	280	94
Ablanedo-Terrazas	2014	Biopsy	Tuberculous lymphadenitis	15	0	0	53	107
Biadglegne	2014	Biopsy	Tuberculous lymphadenitis	29	56	3	132	106
Coetzee	2014	Biopsy	Tuberculous lymphadenitis	32	2	8	30	105
Coetzee	2014	Biopsy	Tuberculous lymphadenitis	21	13	4	34	105
Litao	2014	Biopsy	Spinal TB	63	26	1	50	103
Scott	2014	Biopsy	Tuberculous lymphadenitis	16	14	4	50	99
Pang	2014	Gastric lavage	Pulmonary TB	11	58	6	136	100
Javed	2014	Pleural fluid	Pleural TB	2	0	12	11	104
Lusiba	2014	Pleural fluid	Pleural TB	25	1	62	28	102
Meldau	2014	Pleural fluid	Pleural TB	9	1	31	47	101
Scott	2014	Pleural fluid	Extrapulmonary TB	227	3	255	43	99
Theron	2014	Pleural fluid	Extrapulmonary TB	5	6	11	54	98
Trajman	2014	Pleural fluid	Pleural TB	1	0	32	26	97
Van	2013	Biopsy	Tuberculous lymphadenitis	139	23	10	172	110
Bates	2013	Gastric lavage	Pulmonary TB	33	5	15	735	113
Christopher	2013	Pleural fluid	Pleural TB	4	0	26	61	112
Porcel	2013	Pleural fluid	Extrapulmonary TB	5	0	28	24	111
Zmak	2013	Pleural fluid	Extrapulmonary TB	0	0	1	41	108
Tortoli	2012	Gastric lavage	Pulmonary TB	48	0	10	166	114
Moure	2012	Pleural fluid	Extrapulmonary TB	7	0	19	5	115
Tortoli	2012	Pleural fluid	Extrapulmonary TB	5	3	10	312	114
Armand	2011	Biopsy	Tuberculous lymphadenitis	8	0	8	2	121
Causse	2011	Biopsy	Tuberculous lymphadenitis	16	0	1	70	120
Ligthelm	2011	Biopsy	Tuberculous lymphadenitis	28	3	1	16	118
Malbruny	2011	Biopsy	Extrapulmonary TB	1	0	0	5	117
Malbruny	2011	Biopsy	Tuberculous lymphadenitis	6	0	0	17	117
Malbruny	2011	CSF	Extrapulmonary TB	1	0	0	14	117
Vadwai	2011	CSF	Tuberculous meningitis	0	1	2	6	116
Malbruny	2011	Gastric lavage	Extrapulmonary TB	5	0	0	28	117
Causse	2011	Pleural fluid	Extrapulmonary TB	4	0	0	30	120
Friedrich	2011	Pleural fluid	Pleural TB	5	0	15	5	119
Malbruny	2011	Pleural fluid	Extrapulmonary TB	0	0	2	10	117
Malbruny	2011	Sputum	Pulmonary TB	6	0	0	25	117
Malbruny	2011	Synovial fluid	Extrapulmonary TB	3	0	0	2	117
Malbruny	2011	Urine	Extrapulmonary TB	2	0	0	1	117

## Sheet: Sheet2
9
25
13
2
2
10
9
17
1
12
25
12
1
3
2
143
