# Supplementary material for: Efficacy of Xpert in tuberculosis diagnosis based on various specimens: a systematic review and meta-analysis
Source: Front Cell Infect Microbiol. 2023 May 2;13:1149741. doi: 10.3389/fcimb.2023.1149741 (PMC10185844; doi:10.3389/fcimb.2023.1149741)
Supplement: Supplementary Table 2 — Traffic light plot (A) for the assessment of potential risk of bias summary, which have 5 columns (D1 for Patient selection, D2 for Index test, D3 for Reference standard, D4 for Flow and time, and 1 for overall judgements, in that order). [file Table_2.xlsx]

## Sheet: Sheet1
Author	Year	Spectrum composition	Selection criteria	Reference standard	Disease progression bias	Partial verification	Differential verification	Incorporation bias	Index test execution	Reference standard execution	Test review bias	Reference standard review bias	Clinical review bias	Uninterruptible test results	Withdrawals
Rufai	2017	+	+	+	+	+	+	+	+	+	+	+	+	?	-
Ullah	2017	+	+	+	+	+	+	+	+	+	+	+	+	-	-
Sauzullo	2016	+	+	?	+	+	+	+	+	?	+	+	?	-	-
Agrawal	2016	+	+	+	+	+	+	+	+	+	+	+	+	-	+
Allahyartorkaman	2019	+	+	+	？	+	+	+	+	？	？	+	+	-	+
Fakey	2019	+	+	+	+	+	+	-	+	+	?	?	+	?	-
Jo	2016	+	+	+	+	+	+	+	+	+	?	+	?	?	-
Li	2018	+	+	？	+	+	+	+	+	-	+	+	-	-	+
Lu	2018	+	+	+	+	+	+	+	+	+	+	+	+	-	+
Sauzullo	2016	+	+	?	+	+	+	+	+	?	+	+	?	-	-
Sun	2019	+	+	+	+	+	+	+	+	+	?	+	?	?	+
Ullah	2017	+	+	+	+	+	+	+	+	+	+	+	+	-	-
Ablanedo-Terrazas	2014	+	+	？	+	+	+	+	+	+	+	+	+	+	-
Allahyartorkaman	2019	+	+	+	？	+	+	+	+	？	？	+	+	-	+
Allahyartorkaman	2019	+	+	+	？	+	+	+	+	？	？	+	+	-	+
Armand	2011	+	+	？	+	+	?	+	？	+	+	+	+	+
Arockiaraj	2017	+	+	+	+	+	+	+	+	+	+	+	+	+	-
Bholla	2016	+	+	+	+	+	+	+	+	+	+	+	?	?	?
Biadglegne	2014	+	+	+	+	+	+	+	+	+	+	+	-	+	-
Causse	2011	+	+	+	+	+	?	+	+	？	?	+	-	-	-
Coetzee	2014	+	+	?	+	+	+	+	+	+	+	+	?	?	?
Coetzee	2014	+	+	+	+	+	+	+	+	+	+	+	+	+	-
Dahale	2019	+	+	+	+	+	+	+	+	+	+	+	+	+	+
Dhooria	2016	+	+	+	+	+	+	+	+	+	+	+	+	+	+
Held	2016	+	+	+	+	+	+	+	+	?	+	+	?	?	+
Held	2014	+	+	+	+	+	+	+	+	+	+	+	+	+	+
Jin	2017	+	+	+	+	+	+	+	+	?	+	-	?	-	+
Ligthelm	2011	+	+	+	+	+	+	+	+	+	+	+	+	+	+
Litao	2014	+	+	+	+	+	+	+	+	+	+	+	+	+	+
Malbruny	2011	+	+	+	+	+	+	+	+	+	+	+	+	？	？
Malbruny	2011	+	+	+	+	+	+	+	+	+	+	+	+	？	？
Massi	2017	+	+	+	+	+	+	+	+	+	+	+	-	+	+
Perez-Risco	2018	+	+	+	+	+	+	+	+	+	+	+	+	+	+
Scott	2014	+	+	+	+	+	+	+	+	+	+	+	+	+	-
Solanki	2020	+	+	+	+	+	+	?	+	+	-	+	?	+	+
Tang	2017	+	+	+	+	+	+	+	+	+	+	+	+	-	-
Van	2013	+	+	？	+	+	+	+	+	？	+	+	+	？	+
Yu	2020	+	+	+	+	+	+	+	+	?	+	+	?	-	+
Zhen	2016	+	+	+	+	+	+	+	+	+	+	+	+	+	-
Zhou	2020	+	+	+	+	+	+	+	+	+	?	?	+	+	-
Sauzullo	2016	+	+	?	+	+	+	+	+	?	+	+	?	-	-
Ullah	2017	+	+	+	+	+	+	+	+	+	+	+	+	-	-
Yang	2017	+	+	+	+	+	+	+	+	？	+	+	+	+	+
Allahyartorkaman	2019	+	+	+	？	+	+	+	+	？	？	+	+	-	+
Khan	2018	+	+	+	+	+	+	+	+	+	+	+	+	+	+
Allahyartorkaman	2019	+	+	+	？	+	+	+	+	？	？	+	+	-	+
Bahr	2018	+	+	+	+	+	+	+	+	？	+	+	-	-	+
Cresswell	2018	+	+	？	+	+	+	+	+	+	？	？	？	-	-
Malbruny	2011	+	+	+	+	+	+	+	+	+	+	+	+	？	？
Shao	2020	+	+	+	+	+	+	?	+	+	+	+	?	?	?
Solomons	2015	+	+	+	+	+	+	?	+	+	+	+	-	?	-
Ullah	2017	+	+	+	+	+	+	+	+	+	+	+	+	-	-
Vadwai	2011	+	+	+	+	+	+	+	+	+	+	+	?	-	?
wang et al	2018	+	+	+	+	+	+	+	+	+	+	+	?	-	+
zhang et	2019	+	+	+	+	+	+	+	+	+	+	+	-	-	-
Donovan	2020	+	+	+	+	+	+	+	+	+	+	+	+	-	+
Allahyartorkaman	2019	+	+	+	？	+	+	+	+	？	？	+	+	-	+
Aslam	2017	+	+	+	+	+	+	+	+	？	+	+	+	-	？
Bates	2013	+	+	+	+	+	+	？	+	+	+	+	+	?	+
Hasan	2017	+	+	+	+	+	+	+	+	+	+	+	+	-	+
K	2018	+	+	?	+	+	+	+	+	?	+	+	?	-	-
Lu	2017	+	+	+	+	+	+	+	+	+	+	+	+	?	-
Malbruny	2011	+	+	+	+	+	+	+	+	+	+	+	+	？	？
Mazzola	2016	+	+	+	?	+	+	+	+	+	+	+	+	?	+
Pang	2014	+	+	+	+	+	+	+	+	+	？	+	+	？	+
Pierre-Louis	2020	+	+	+	+	+	+	?	+	-	?	+	+	?	+
Sauzullo	2016	+	+	?	+	+	+	+	+	?	+	+	?	-	-
Sharma	2020	+	+	+	+	+	+	+	+	?	+	+	?	?	+
Singh	2015	+	+	？	+	+	+	+	+	+	+	+	+	？	？
Sun	2020	+	+	?	+	+	+	+	+	?	+	+	+	-	+
Tortoli	2012	+	+	?	+	+	+	+	-	?	+	+	+	-	？
Walters	2017	+	+	+	+	+	+	+	+	+	+	+	+	-	-
Horne	2019	+	+	+	+	+	+	+	+	?	-	+	+	-	-
Marcy	2016	+	+	+	+	+	+	+	+	?	+	+	+	-	-
Piersimoni	2019	+	+	+	+	+	?	+	+	+	+	+	+	?	+
Sauzullo	2016	+	+	?	+	+	+	+	+	?	+	+	?	-	-
Sauzullo	2016	+	+	?	+	+	+	+	+	?	+	+	?	-	-
Tadesse	2018	+	+	+	+	+	+	+	+	+	+	-	+	?	?
Wang	2019	+	?	+	+	+	+	?	?	?	?	+	-	-	-
Wu	2019	+	+	+	?	+	+	+	+	+	+	+	+	-	+
Yu	2017	+	+	+	+	+	+	+	+	+	+	+	+	？	？
Ullah	2017	+	+	+	+	+	+	+	+	+	+	+	+	-	-
Akhter	2019	+	+	+	+	+	+	+	+	？	？	+	+	-	+
Causse	2011	+	+	+	+	+	?	+	+	？	?	+	-	-	-
Che	2017	+	+	+	+	+	+	+	+	+	+	+	+	-	-
Christopher	2013	+	+	+	+	+	+	+	+	+	？	+	？	+	？
Christopher	2018	+	+	+	+	+	+	+	+	+	？	+	？	+	？
Coleman	2015	+	+	+	+	?	+	+	+	+	+	+	-	+	+
Friedrich	2011	+	+	+	+	+	+	?	?	?	+	+	+	-	-
Javed	2014	+	+	+	+	+	+	+	+	-	+	+	+	-	-
Li	2018	+	+	+	+	+	+	+	+	+	+	+	+	-	-
liu	2015	+	+	？	+	+	+	+	+	+	+	+	+	+	-
Lusiba	2014	+	+	+	+	+	+	+	?	+	+	+	+	-	-
Meldau	2014	+	+	+	?	+	+	+	+	+	+	+	-	+	+
Moure	2012	+	+	+	+	+	+	+	+	+	+	？	-	+	+
Porcel	2013	+	+	+	+	+	+	+	+	？	+	+	-	+	-
Rufai	2015	+	+	+	+	+	+	+	+	+	+	+	-	+	？
Scott	2014	+	+	?	+	+	+	+	+	+	+	+	?	+	-
Sharma	2018	+	+	+	+	+	+	+	+	+	+	+	+	+	+
Theron	2014	+	+	-	+	+	+	+	+	+	+	+	-	+	-
Tortoli	2012	+	+	-	+	+	+	+	+	+	+	+	+	+	+
Trajman	2014	+	+	+	+	+	+	+	+	+	？	？	+	+	-
Zmak	2013	+	+	+	+	+	+	+	+	+	+	+	？	-	？
Malbruny	2011	+	+	+	+	+	+	+	+	+	+	+	+	？	？
Allahyartorkaman	2019	+	+	+	？	+	+	+	+	？	？	+	+	-	+
Galal	2018	+	+	-	+	+	+	+	+	？	？	+	?	-	+
Wang	2020	+	+	+	+	+	+	?	+	+	?	+	+	?	+
Agrawal	2016	+	+	-	+	+	+	+	+	?	?	+	+	?	-
Agrawal	2016	+	+	-	+	+	+	+	+	?	?	+	+	?	-
Allahyartorkaman	2019	+	+	+	？	+	+	+	+	？	？	+	+	-	+
Bajrami	2016	+	+	+	+	?	+	+	+	+	+	+	+	?	-
Castro	2018	+	+	？	+	+	+	+	+	+	+	+	？	-	-
Chew	2016	+	+	-	+	+	+	+	+	+	+	？	+	+	？
Chikaonda	2017	+	+	-	+	+	+	+	+	-	+	+	+	-	+
Chikaonda	2017	+	+	-	+	+	+	+	+	-	+	+	+	-	+
Creswell	2019	+	+	+	+	+	+	?	+	+	?	+	+	?	+
Kasa	2018	+	+	+	+	+	+	+	+	+	+	-	+	-	+
Kawkitinarong	2017	+	+	+	+	+	+	+	+	+	+	+	+	?	+
Li	2018	+	+	？	+	+	+	+	+	-	+	+	-	-	+
Malbruny	2011	+	+	+	+	+	+	+	+	+	+	+	+	+	+
Meyer	2017	+	+	+	+	+	+	+	+	+	?	+	?	-	-
Pereira	2018	+	+	+	-	+	+	+	+	？	-	+	-	-	-
Phetsuksiri	2020	+	+	+	+	+	+	+	+	?	+	+	+	?	+
Phetsuksiri	2020	+	+	+	+	+	+	+	+	?	+	+	+	?	+
Reechaipichitkul	2016	+	+	+	+	+	+	+	+	+	+	+	？	-	-
Sauzullo	2016	+	+	?	+	+	+	+	+	?	+	+	?	-	-
Ssengooba	2020	+	+	+	+	+	+	+	+	+	?	+	?	-	+
Tang	2017	+	+	+	+	+	+	+	+	+	+	+	+	+	+
Tiamiyu	2020	+	+	+	+	+	+	+	+	?	+	+	?	+	+
Waqas	2019	+	+	+	+	+	+	+	+	+	+	+	-	+	-
Xia	2020	+	+	+	+	+	+	+	+	+	?	+	+	?	+
Yeong	2019	+	+	+	+	+	+	+	+	?	?	?	?	-	+
Abu	2019	+	+	+	+	+	+	+	+	？	+	-	+	+	+
Hasan	2017	+	+	+	+	+	+	+	+	?	+	+	?	+	?
Rahman	2018	+	+	+	+	+	+	+	+	？	+	+	?	-	-
Chenguang	2018	+	+	+	+	+	？	+	+	+	+	+	+	+	+
Gu	2015	+	+	+	+	+	+	？	+	+	+	+	-	+	-
Hongwei	2018	+	+	+	+	+	+	+	+	+	+	+	+	+	+
Khan	2018	+	+	+	+	+	+	+	+	+	+	+	-	+	+
Kim	2015	+	+	+	+	+	+	+	+	+	+	+	+	？	-
Li	2017	+	+	+	+	+	？	+	+	？	+	-	+	？	-
Malbruny	2011	+	+	+	+	+	+	+	+	+	+	+	+	？	？
Sauzullo	2016	+	+	-	+	+	+	+	+	+	+	+	+	?	-
Zhou	2019	+	+	+	+	+	+	+	+	+	+	+	+	+	+
Allahyartorkaman	2019	+	+	+	？	+	+	+	+	？	？	+	+	-	+
Malbruny	2011	+	+	+	+	+	+	+	+	+	+	+	+	？	？
Samuel	2018	+	+	+	+	+	+	+	+	？	+	+	-	?	?
Sauzullo	2016	+	+	?	+	+	+	+	+	?	+	+	?	-	-
Parigi	2021	+	+	+	+	+	+	+	+	+	+	+	?	-	+
Parigi	2021	+	+	+	+	+	+	+	+	+	+	+	?	-	+
Parigi	2021	+	+	+	+	+	+	+	+	+	+	+	?	-	+
Xu-Hui liu	2021	+	+	+	+	+	+	+	+	+	+	+	+	-	-
